# Supplementary material for: Intensive care nurses’ knowledge and practice on endotracheal suctioning of the intubated patient: A quantitative cross-sectional observational study
Source: PLoS One. 2018 Aug 16;13(8):e0201743. doi: 10.1371/journal.pone.0201743 (PMC6095500; doi:10.1371/journal.pone.0201743)
Supplement: S1 File — (XLSX) [file pone.0201743.s001.xlsx]

## Sheet: Sheet1
Descriptive data
Notes
Statistics
				Education	ICUtraining	Experience	Gender	ETSindication	ETScomplicationsexcept	Frequenceofsuctioning	NormalPressureforAdult	NormalPressureforChildren	CatheterSizeForTenYearsOldWithsixmmInternalDiameter	MaxmumCatheterSizeForFemaleWithETTEightInternalDiameter	DepthOfSuctioningCatheterInsertion	ToPreventHypoxemiaWhenSuctioning	TomaintainPEEPandHighFIO2	TotalTimeForETTsuctioning	AppropriateWayOfETTsuctioning	AppropriateActiononabruptECGchange	MethodstoReduceAtelectasis	HelpToMinimizeMucosaTraumaDuringSuctioning	FunctionOfNormalsalineDuringETTsuctioning	EpisodeToInstillNormalSaline	NormalAmountOfNSInstillationToAdult	NormalAmountOfNSinstllationtoanInfant	SCORE
N	Valid			103	103	103	103	103	103	103	103	103	103	103	103	103	103	103	103	103	103	103	103	103	103	103	103
	Missing			0	0	0	0	0	0	0	0	0	0	0	0	0	0	0	0	0	0	0	0	0	0	0	0
Mean				2.04854	1.42718	2.03883	1.72816	3.51456	2.7767	3.33981	1.87379	1.62136	2.00971	2.60194	2.68932	1.8932	1.79612	2.90291	2.36893	2.30097	2.78641	2.72816	2.87379	2.61165	2.78641	1.70874	2.80583
Median				2	1	2	2	4	3	4	2	1	2	3	3	2	2	3	2	2	3	2	3	3	3	1	3
Mode				2	1	2	2	4	2	4	1	1	2	3a	3	2	1	4	1	2	4	2	4	4	3	1	3
Std. Deviation				0.632124	0.497088	0.895767	0.447086	0.895129	1.03783	1.19273	0.98697	0.950918	0.747481	1.1056	0.93964	0.608963	0.983782	1.04332	1.29092	0.669137	1.13458	1.04031	1.16887	1.2306	1.05394	0.85899	0.397498
Range				2	1	3	1	3	3	3	3	3	3	3	3	3	3	3	3	3	3	3	3	3	3	3	1
Minimum				1	1	1	1	1	1	1	1	1	1	1	1	1	1	1	1	1	1	1	1	1	1	1	2
Maximum				3	2	4	2	4	4	4	4	4	4	4	4	4	4	4	4	4	4	4	4	4	4	4	3
Sum				211	147	210	178	362	286	344	193	167	207	268	277	195	185	299	244	237	287	281	296	269	287	176	289
Percentiles	25			2	1	1	1	3	2	3	1	1	2	2	2	2	1	2	1	2	2	2	2	1	2	1	3
	50			2	1	2	2	4	3	4	2	1	2	3	3	2	2	3	2	2	3	2	3	3	3	1	3
	75			2	2	3	2	4	4	4	2	2	2	4	3	2	2	4	4	2	4	4	4	4	4	2	3
a. Multiple modes exist. The smallest value is shown
Frequency Table
Education
		Frequency	Percent	Valid Percent	Cumulative Percent
Valid	Certificate	18	17.4757	17.4757	17.4757
	Diploma	62	60.1942	60.1942	77.6699
	Degree	23	22.3301	22.3301	100
	Total	103	100	100
ICUtraining
		Frequency	Percent	Valid Percent	Cumulative Percent
Valid	Yes	59	57.2816	57.2816	57.2816
	No	44	42.7184	42.7184	100
	Total	103	100	100
Experience
		Frequency	Percent	Valid Percent	Cumulative Percent
Valid	< 1 Year	31	30.0971	30.0971	30.0971
	1 - 5 Years	45	43.6893	43.6893	73.7864
	6 - 10 Years	19	18.4466	18.4466	92.233
	> 10 Years	8	7.76699	7.76699	100
	Total	103	100	100
Gender
		Frequency	Percent	Valid Percent	Cumulative Percent
Valid	Male	28	27.1845	27.1845	27.1845
	Female	75	72.8155	72.8155	100
	Total	103	100	100
ETSindication
		Frequency	Percent	Valid Percent	Cumulative Percent
Valid	Presence of pneumonia	7	6.79612	6.79612	6.79612
	Presence of atelectasis	7	6.79612	6.79612	13.5922
	Innefective coughing	15	14.5631	14.5631	28.1553
	Retention of secretions	74	71.8447	71.8447	100
	Total	103	100	100
ETScomplicationsexcept
		Frequency	Percent	Valid Percent	Cumulative Percent
Valid	Bronchospasm	10	9.70874	9.70874	9.70874
	Hyperinflation	39	37.8641	37.8641	47.5728
	Mucosal trauma	18	17.4757	17.4757	65.0485
	Elevated Intracranial Pressure	36	34.9515	34.9515	100
	Total	103	100	100
Frequenceofsuctioning
		Frequency	Percent	Valid Percent	Cumulative Percent
Valid	Atleast once 2 to 3 hours	19	18.4466	18.4466	18.4466
	More than once every 2 to 3 hours	4	3.8835	3.8835	22.3301
	Once every 6 hours	3	2.91262	2.91262	25.2427
	Only when necessary	77	74.7573	74.7573	100
	Total	103	100	100
NormalPressureforAdult
		Frequency	Percent	Valid Percent	Cumulative Percent
Valid	80 to 120 mm Hg	47	45.6311	45.6311	45.6311
	80 to 100 mm Hg	32	31.068	31.068	76.699
	60 to 80 mm Hg	14	13.5922	13.5922	90.2913
	20 to 30 mm Hg	10	9.70874	9.70874	100
	Total	103	100	100
NormalPressureforChildren
		Frequency	Percent	Valid Percent	Cumulative Percent
Valid	60 to 80 mm Hg	66	64.0777	64.0777	64.0777
	80 to 100 mm Hg	17	16.5049	16.5049	80.5825
	100 to 120 mm Hg	13	12.6214	12.6214	93.2039
	150 to 200 mm Hg	7	6.79612	6.79612	100
	Total	103	100	100
CatheterSizeForTenYearsOldWithsixmmInternalDiameter
		Frequency	Percent	Valid Percent	Cumulative Percent
Valid	6 Fr	24	23.301	23.301	23.301
	8 Fr	58	56.3107	56.3107	79.6117
	10 Fr	17	16.5049	16.5049	96.1165
	14 Fr	4	3.8835	3.8835	100
	Total	103	100	100
MaxmumCatheterSizeForFemaleWithETTEightInternalDiameter
		Frequency	Percent	Valid Percent	Cumulative Percent
Valid	8 Fr	22	21.3592	21.3592	21.3592
	10 Fr	25	24.2718	24.2718	45.6311
	12 Fr	28	27.1845	27.1845	72.8155
	14 Fr	28	27.1845	27.1845	100
	Total	103	100	100
DepthOfSuctioningCatheterInsertion
		Frequency	Percent	Valid Percent	Cumulative Percent
Valid	At half of ETT	17	16.5049	16.5049	16.5049
	At quarter of ETT	15	14.5631	14.5631	31.068
	To the length of ETT	54	52.4272	52.4272	83.4951
	To the length beyond ETT	17	16.5049	16.5049	100
	Total	103	100	100
ToPreventHypoxemiaWhenSuctioning
		Frequency	Percent	Valid Percent	Cumulative Percent
Valid	Manually ventilate the patient with a resuscitator	21	20.3883	20.3883	20.3883
	Pre-oxygenate the patient with 100% oxygen	76	73.7864	73.7864	94.1748
	Give the patient a bronchodilator traetment	2	1.94175	1.94175	96.1165
	Have a patient hyperventilate for 2 minutes	4	3.8835	3.8835	100
	Total	103	100	100
TomaintainPEEPandHighFIO2
		Frequency	Percent	Valid Percent	Cumulative Percent
Valid	Limit suction to no more than 5 seconds	50	48.5437	48.5437	48.5437
	Use a closed system multiuse suction catheter	36	34.9515	34.9515	83.4951
	Limit suctioning to once an hour	5	4.85437	4.85437	88.3495
	Use the smallest possible catheter	12	11.6505	11.6505	100
	Total	103	100	100
TotalTimeForETTsuctioning
		Frequency	Percent	Valid Percent	Cumulative Percent
Valid	20 to 25 seconds	12	11.6505	11.6505	11.6505
	15 to 20 seconds	25	24.2718	24.2718	35.9223
	10 to 15 seconds	27	26.2136	26.2136	62.1359
	3 to 5 seconds	39	37.8641	37.8641	100
	Total	103	100	100
AppropriateWayOfETTsuctioning
		Frequency	Percent	Valid Percent	Cumulative Percent
Valid	Suctioning alternatively continously and intermittently	40	38.835	38.835	38.835
	Suctioning 1st continuously followed by intermittently	18	17.4757	17.4757	56.3107
	Suctioning continuously	12	11.6505	11.6505	67.9612
	Suctioning intermittently	33	32.0388	32.0388	100
	Total	103	100	100
AppropriateActiononabruptECGchange
		Frequency	Percent	Valid Percent	Cumulative Percent
Valid	Change to a small catheter and repeat the procedure	2	1.94175	1.94175	1.94175
	Stop suctioning and immediately administer oxygen	78	75.7282	75.7282	77.6699
	Stop suctioning and report your finding to the in-charge/supervisor	13	12.6214	12.6214	90.2913
	Decrease the amount of negative pressure being used	10	9.70874	9.70874	100
	Total	103	100	100
MethodstoReduceAtelectasis
		Frequency	Percent	Valid Percent	Cumulative Percent
Valid	1 and 2	18	17.4757	17.4757	17.4757
	1 and 3	25	24.2718	24.2718	41.7476
	2 and 3	21	20.3883	20.3883	62.1359
	1, 2 and 3	39	37.8641	37.8641	100
	Total	103	100	100
HelpToMinimizeMucosaTraumaDuringSuctioning
		Frequency	Percent	Valid Percent	Cumulative Percent
Valid	1 and 2	6	5.82524	5.82524	5.82524
	2 and 4	55	53.3981	53.3981	59.2233
	2 and 3	3	2.91262	2.91262	62.1359
	1, 2 and 4	39	37.8641	37.8641	100
	Total	103	100	100
FunctionOfNormalsalineDuringETTsuctioning
		Frequency	Percent	Valid Percent	Cumulative Percent
Valid	Prevent thick secretions	21	20.3883	20.3883	20.3883
	Stimulates a cough that moves secretions	14	13.5922	13.5922	33.9806
	Provides lavage that moves secretion	25	24.2718	24.2718	58.2524
	Both b and c	43	41.7476	41.7476	100
	Total	103	100	100
EpisodeToInstillNormalSaline
		Frequency	Percent	Valid Percent	Cumulative Percent
Valid	During inspiration	31	30.0971	30.0971	30.0971
	During expiration	12	11.6505	11.6505	41.7476
	During quite period	26	25.2427	25.2427	66.9903
	a and b are correct	34	33.0097	33.0097	100
	Total	103	100	100
NormalAmountOfNSInstillationToAdult
		Frequency	Percent	Valid Percent	Cumulative Percent
Valid	0.3 to 1 ml	16	15.534	15.534	15.534
	0.5 to 1.5 mls	22	21.3592	21.3592	36.8932
	1.5 to 2 mls	33	32.0388	32.0388	68.932
	2 to 3 mls	32	31.068	31.068	100
	Total	103	100	100
NormalAmountOfNSinstllationtoanInfant
		Frequency	Percent	Valid Percent	Cumulative Percent
Valid	0.3 to 1 ml	53	51.4563	51.4563	51.4563
	0.5 to 1.5 mls	31	30.0971	30.0971	81.5534
	1.5 to 2 mls	15	14.5631	14.5631	96.1165
	2 to 3 mls	4	3.8835	3.8835	100
	Total	103	100	100
SCORE
		Frequency	Percent	Valid Percent	Cumulative Percent
Valid	50 - 75%	20	19.4175	19.4175	19.4175
	< 50%	83	80.5825	80.5825	100
	Total	103	100	100
Pie Chart
